# Supplementary material for: A unique nucleosome arrangement, maintained actively by chromatin remodelers facilitates transcription of yeast tRNA genes
Source: BMC Genomics. 2013 Jun 17;14:402. doi: 10.1186/1471-2164-14-402 (PMC3698015; doi:10.1186/1471-2164-14-402)
Supplement: Additional file 4 — Tables listing strains and primers used in this study.Table S1. List of all primers and their sequences, used for tRNA expression analysis by Real Time PCR quantification method. Primers unique for five tRNAs are highlighted. Table S2. Details of tDNA like elements (pseudo-tDNAs) in yeast genome. Data is extracted from “pol3- scan” data [57]. Table S3. Details of yeast strains used in this study. Table S4. Details of primers used for quantifications in ChIP assays. [file 1471-2164-14-402-S4.xls]

## Sheet: Table S1
Table S1: List of primers used for RNA estimation by Real Time qPCR
Given name	Family covered	Forward primer sequence	Reverse primer sequence
Ala	A(UGC)	CACATGGCGCAGTTGGTA	ATCGAACCGATGACCTCTT
Arg 1	R(ACG)	TCCTCGTGGCCCAATG	TTCCCCGCCAGGACTT
Arg 2	R(CCG)	GCTCCTCTAGTGCAATGG	TCGAACCCGGATCACAG
Arg 3	R(CCU)	CGTAATGGTAACGCGTCT	TCCGTACGGGACTCGAA
Arg 4	R(UCU)	CGTAATGGCAACGCGTCT	TCACGATGGGGGTCGA
Asn	N(GUU)	AAGTTGGTTAAGGCGTGC	GACCCCAGTGAGGGTT
Cys	C(GCA)	TATGGCGCAGTGGTAGC	GCACTCAGGATCGAACTA
Gln	Q(CUG), Q(UUG)	GGTCCTATAGTGTAGTGGT	AGGTCCCACCCGGATT
Glu	E(CUC) , E(UUC)	CGGCTATCACATCACGTTCTC	CTCCGAAGCGGGGAGTC
Gly 1	G(CCC) , G(GCC)	GCGAAAGTGGTTCAGTG	TGCGGAAGCCGGGAA
Gly 2	G(UCC)	GTAGTGGTTATCATCCCA	AGCGGTACGAGAATCGA
Ile 1	I(AAU)	CCCAGTTGGTTAAGGCAC	GTCTCTAGCGGGATCGAA
Ile 2	I(UAU)	ATAGCAACATTCGGTTTCCGA	GTTTGAACCCACGACGGT
Leu 1	L(UAG)	CAGATTTAGGTGGATTTAACC	GAGAGCTAAGGGATTCG
Leu 2	L(UAA)	GGCGGCAGACTTAAGAT	TGAAGGATGCGAGGTTC
Leu 3	L(CAA)	AAATATCTTGACCGCAGTG	TCGAACTCTTGCATCTTAC
Lys 1	K(UUU)	GTTCGGCTTTTAAGCGCATT	CTCATAGGGGGCTCGAA
Lys 2	K(CUU)	AATCGGTAGCGCGTATGA	CTGTAGGGGGCTCGAA
Met 1	IMT(CAU)	AGTGGAAGCGCGCAG	TAGCGCCGCTCGGTTT
Met 2	EMT(CAU)	TGCTCCAGGGGAGGT	AAGTTGGTTAAGGCGTGC
Phe	F(GAA)	GAAGAAAAACTTCGGTCAAGT	ACTCTGTGGATCGAACACA
Pro 1	P(UGG)	GCGATCCCCCTGATCAAA	GGGCGAGCTGGGAATT
Pro 2	P(UGG)	GGCGACTTCCTGATTAAA	GCGAGCTGGGAATTGAA
Ser 1	S(CGA)	GAGAGACTCGAATGGAATA	CCAGCAGGATTTGAACCA
Ser 2	S(GCU)	GCCCTGCTATTTCCTCA	GTCACAGACAGGATTCG
Thr 1	T(AGU)	CTTCTATGGCCAAGTTGG	ATTTGAACCGATGATCTCC
Thr 2	T(CGU)	CAAGTGGTAAGGCATCG	GCCCTCTGTGGGAATT
Thr 3	T(UGU)	TCCTTAGCTTAGTGGTAGA	TGCCACCTGCCAGAAT
Trp	W(CCA)	CGACTCCAATTAAATCTTGG	AAACGGACAGGAATTGAACC
Tyr	Y(GUA)	CGCAAGACTGTAATTTACCAC	GGGGGCGAGTCGAA
Val 1	V(AAC)	TAGTCGGTTATGGCATCTG	TGATTTCGCCCAGGATCG
Val 2	V(CAC)	GCTATCACGTTGCCTTCA	TGTTCCAACCGAGGATC
Val 3	V(UAC)	TCCAGTGGTTCAAGACGT	TGATCCAACCGAGGTTC

## Sheet: Table S2
Table S2: List of Pseudo-tRNA loci in budding yeast genome
Given name	chromosome	start	end	strand	sequence
pseudo-tRNA_1	chr1	226152	226222	W	taccaaatatttgagtggtattgccaagagattaaacaaggaaaacaagggtttgaatctgacttcaagtg
pseudo-tRNA_2	chr4	105423	105493	W	tctgcagtagcttgatggtattattttttctttctaaatgcaagtgggtagttcggctcctctcatcggcc
pseudo-tRNA_3	chr4	634741	634822	W	gctgcagtggtcaagttggtaaaaaagaccttagacgttatgaccttggccattggtgatggttcgaatgatgtagccatga
pseudo-tRNA_4	chr4	1223143	1223071	C	aaacactcgccacaatggttagcatttcatcaaatgtaatatatccatcatggttcaaatcataaagttcgaa
pseudo-tRNA_5	chr4	526301	526133	C	taataaatggcttagcggtagcaccaccagcaataacgttcatcattggagtttctacttcaataaactttctttggtccaaaaatcttctgatgtaacggataatttcagaacgggtaataaaacggtttctggcgtctttgttcatgatcaaatccaaataacgctt
pseudo-tRNA_6	chr5	388484	388383	C	tcaatattggttgagtggaattactaaagatgaaagcaatagcgatggcaatggattatttgtacctaaatcacgagccaagttcaacccgttggtttactg
pseudo-tRNA_7	chr7	894622	894693	W	taatgtgtggcatactggaaggaacaagttgaacacgccagctggaaagaagttcaataccaacttgcccaa
pseudo-tRNA_8	chr8	301032	301151	W	aaacacgtagtgtagtggtaaaagctccttctcctgaatagcattgtaaatacttggcaccaagaaatcgactgttccgtgcaataactctgatttttcgttcaaatcacttcgttgccc
pseudo-tRNA_9	chr8	552791	552861	W	taccaaatatttgagtggtattgccaagagattaaacaaggaaaacaagggtttgaatctgacttcaagtg
pseudo-tRNA_10	chr8	505705	505634	C	gtttcgttagcgcaatggcatcgtatcttccttctctaggatttggagctgcttcaagtcgctttgttttat
pseudo-tRNA_11	chr9	218885	218981	W	caatccttggtacagtggtataatcacgcaagagaacaaaccctaatgcgatgactgctgcccttctgacatcatcgttagaatccgagactgccac
pseudo-tRNA_12	chr9	431324	431223	C	tcttgtttggtgcagtggacaaaagtaagtacacaggacagctttacaccctgcctatgctgcaggcattcaatacccttggctcaaatcctgggatgatta
pseudo-tRNA_13	chr10	240973	241152	W	attgggatggtttagtggtaaaatatatgggttattaatggaaattgtgaacaaaattggttggaatggcttattaaacatccgaacagaagctttcatgatggaaactgaattctatcaagcttctaacaacattatcgatgaaaacggtcatataccgatggaatcccgaaagaaaag
pseudo-tRNA_14	chr10	328741	328665	C	ccctttgaaccacagttggatatagttgatttgaaggtacgcatcaaaaattttaggttcgacactgaaggtatgat
pseudo-tRNA_15	chr10	100715	100646	C	cagagtatggtttagtggtaagaacgctccactagcagactatttatccgttcatttccgtggaccattg
pseudo-tRNA_16	chr10	20448	20368	C	agacctttgttttagtggagagtagttcagaccatgatgcgttacctgccagcttttcaagttcgattcccgcctttatag
pseudo-tRNA_17	chr11	30191	30117	C	gtaatagtggcgaaatggtaagggtcataaagaagccagatgaatcaagcgtaagatctattctgaaagtgcttt
pseudo-tRNA_18	chr12	378025	378099	W	ccaccgttggttcagtggtacgatttgataacgtcaccttgttaatcgatcccggttggaatccatctaaagtat
pseudo-tRNA_19	chr12	1050583	1050506	C	gatgatgaagcagagcagaaatattcctaaccactgctttcttttttaatgcagaaggttcgaatcctaactccaagc
pseudo-tRNA_20	chr12	574418	574279	C	tggacgttggcggagcggcagaggatgtggaaagccttcttcctgggctctttaccgaacttctttgtctcggtattgaaggtgcatgactaaccagcgagtgcgaccttgagtaattggttcgatccggtgatgcggca
pseudo-tRNA_21	chr12	297714	297551	C	ctggaattggtctagcggtattactcaaatgctatacgctgataatcaaactttactagctgtcagtgcaggatcttcaaccacagcagaactgtcgatttttgatttgagaaatttgaccatgattgctaatgaaacactaggatcaaatgctagaataaatg
pseudo-tRNA_22	chr13	694991	694899	C	attctgttgttccagtggttgcacatgttgtagtttacgctgtaactgttcaatagactccacttttgattggatcgattccagaagaacctc
pseudo-tRNA_23	chr13	442481	442409	C	acgaagatggcttggtggtttaagatgtattatggaccattatacataggggattcaattcgtaaagtttaac
pseudo-tRNA_24	chr13	101375	101299	C	tgttgagtgggtgaatggcagggcctaactgcttgcctaggagtaccgcaggaacggtacgaatcgagtggagacag
pseudo-tRNA_25	chr14	519170	519099	C	ttccaacaagtttaatggtcagaatgggcgcttgtcgcgtgccagatcggggttcaattccccgtcgcggag
pseudo-tRNA_26	chr14	414551	414453	C	cctcctttggccaagtggcagaccacatcaaggtttgtctatcaggtctgatttgatcaacaatctttctgatttgaggttcaaaacccatatctaaca
pseudo-tRNA_27	chr15	423045	423122	W	tggttagtaccgcaacggttattgccagattaaaataatgaaaaacccaacgtttaggttcgagtctcaaaaaatgga
pseudo-tRNA_28	chr15	1042411	1042517	W	ccgtttgtggcatagtcgatcatagcttgagtatagtaaactaaaccgtaaccagtggcttctggtctgatcaaagaaccaccccagttcaaacccttaccggttaa
pseudo-tRNA_29	chr16	496851	497028	W	gagagtatgacataatggtagcatcagacgctattggtatgggtttaaacctgtctattgacagagttgtattcacgacaaatatgaaatataatggtgaagaactaatggaaatgacttcttctcaaatcaaacaaataggtggtcgtgcgggaaggttcaaatctagatctgcctc

## Sheet: Table S3
Table S3: List of yeast strains used in this study
Used for	Name	Details	Genotype	source
ChIP-chip	MW4019	rsc4-∆4, STH1-Myc	MATa, ura3-52, his3-D200, ade2-101, trp1-D63, lys2-801, leu2-D1, rsc4-D4::HIS3, STH1-13Myc:KanMX6	Ref. [28]
ChIP-RT-PCR	STH1-myc	STH1-Myc	MATα, ura3-52, trp1-D63, his3D200, leu2::PET56, STH1-9Myc:TRP1	Ref. [39]
ChIP-chip	FY406	FLAG tagged H2B	MATa, hta1-htb1D::LEU2, hta2-htb2D::TRP1, leu2-D1, ura3-52, trp1-D63, his3-D200/, pJH23, (FB1251), HIS3, CEN, ARS, HTA1, FLAG-HTB2	Ref. [40]
ChIP-seq	NZ16	RPC128-FLAG	MATα, ret1::HIS3, ura3, trp1, leu2, his3, met4, lys2, ade2, can1, cyhZ^R/pNZ85, TRP1, CEN3, ARS1, His6-4Flag-Ret1	Ref. [41]
ChIP-chip	ISWDD8	isw1∆2∆	MATa, ade2-1, can1-100, his3-11, 15, leu2-3, 112, trp1-1, ura3-1, isw1::ADE2, isw2::HPHNT1	Current study
ChIP-RT-PCR	MW3993-RPC160-myc	rsc4-∆4, RPC160-myc	MATα, ura3-52, his3-D200, ade2-101, trp1-D63, lys2-801, leu2-Δ1, rsc4-D4::HIS3, RPC160-9Myc:KanMX4	Lab stock
ChIP-RT-PCR	YPH500-RPC160-myc	RPC160-myc	MATα ura3-52, lys2-801_amber, ade2-101_ochre, trp1-Δ63, his3-Δ200, leu2-Δ1, RPC160-9Myc:KanMX4	Lab stock

## Sheet: Table S4
Table S4: List of primers used for ChIP-Real Time PCR
Gene	Forward sequence	Reverse sequence	Primer locations	Corresponding figure
tE(UUC)E2	TAACGGCTATCACATCACGCTTTC	GAAGGACAATTGAGATACGACAGC	Flanking the gene	Supplementary Figure S3B and S3C
tE(UUC)E3	TGGCAGCGATCTTAATTTGTTT	CGGTGAAAGCGTGATGTGATAG	Flanking the gene	Supplementary Figure S3B and S3C
tM(CAU)D	TGCTGACGTATCCCATTCTGAGA	GAGCCCTTGGATTTCATTTACTG	Flanking the gene	Supplementary Figure S3B and S3C
tM(CAU)J2	TCCTTTAATAACCATGGAATCCGCAAATAT	CAAAAAAAGAAAATGTGCTCCAGGGG	Flanking the gene	Supplementary Figure S3B and S3C
tM(CAU)M	TCCTCCATAACAGACAGCTTCAGTAG	CGTCCTTCATTCATTACCTTTACTAGCAG	Flanking the gene	Supplementary Figure S3B and S3C
tM(CAU)O2	CGAGCCCGTAATACAACACGTTTGA	CGAAGCGAGATATTGGGCTGTCATA	Flanking the gene	Supplementary Figure S3B and S3C
tA(AGC)D	GTAAGAAAGATTCTCGGTAACGACCA	CGAACCGGAGACCTCTCCCATG	Flanking the gene	Figure 3B
tA(AGC)H	ACTCGAGCCCGTAATACAACACA	GGAATCGAACCGGAGACCTCT	Flanking the gene	Figure 3D, E
tF(GAA)D	GAAAACCGCAACGCAATAAAAATAAA	CGAACACAGGACCTCCAGATATCTTGACCA	Flanking the gene	Figure 3D, E
tG(CCC)O	GTGCTGAGTCTTCCCAAATTGATT	ACGTCTGAATTTCCTAGTCTGTTTTG	Flanking the gene	Figure 3D, E
tM(CAU)E	TAAAGTTAACATCCAGTTCTTTCAAGTTGG	TGCGGGCAAAAAGAAATGAAA	Flanking the gene	Figure 5E
tM(CAU)J3	CAAGTTGTTTTTAATTTTACAATATGAATC	GGTGAAACGATAAAAATATAAAAATTAAGC	Flanking the gene	Figure 5E
tM(CAU)O1	AGAGAGGCATTGCAAGAATTAG	GAAAAATAAAGGATCAAAGGTAAAA	Flanking the gene	Figure 5E
tM(CAU)P	CGGGGAAGAGTGAGGGGAGCA	ATCCGAGGACATCAGGGTTAT	Flanking the gene	Figure 5E
